# Supplementary material for: Development and validation of a semi-automated algorithm to analyze shear wave elastography clips in muscle tissue
Source: Sci Rep. 2025 Jun 20;15:20147. doi: 10.1038/s41598-025-05154-2 (PMC12181364; doi:10.1038/s41598-025-05154-2)
Supplement: Supplementary file 1 — Supplementary Material 1 [file 41598_2025_5154_MOESM1_ESM.zip]

Archive with 3 entries (2 files):
- SupplemetaryMaterial/
- SupplemetaryMaterial/Data_Algorithm_QBox.xlsx
- SupplemetaryMaterial/Haueise_SupplementaryMaterial_final.pdf
