# Supplementary material for: Development and validation of a semi-automated algorithm to analyze shear wave elastography clips in muscle tissue
Source: Sci Rep. 2025 Jun 20;15:20147. doi: 10.1038/s41598-025-05154-2 (PMC12181364; doi:10.1038/s41598-025-05154-2)
Supplement: Supplementary file 1 — Supplementary Material 1 [file 41598_2025_5154_MOESM1_ESM.zip › SupplemetaryMaterial/Data_Algorithm_QBox.xlsx]

## Sheet: Sheet1
Filename	MeanYM	StdYM	MeanSWV	StdSWV	MeanYM_Q	StdYM_Q	MeanSWV_Q	StdSWV_Q	MeanYM Log	MeanYM_Q Log	MeanSWV Log	MeanSWV_Q Log
02_ST_16_trap_re_active_1_Noah1_100kPa_ROI_Frames_1-126.xlsx	56.6053	26.4485	4.33829	2.96724	63.63	37.455	4.43	1.205	4.0361	4.15309	1.46748	1.4884
02_ST_16_trap_re_active_2_Noah1_100kPa_ROI_Frames_1-125.xlsx	45.3611	19.3237	3.88261	2.51391	48.76	20.885	3.93	0.9	3.81465	3.88691	1.35651	1.36864
02_ST_16_trap_re_relaxed_1_Noah1_100kPa_ROI_Frames_1-154.xlsx	23.3294	5.82835	2.78846	1.39138	21.6409	6.13182	2.65909	0.404545	3.14972	3.07459	1.02549	0.977984
02_ST_16_trap_re_relaxed_2_Noah1_100kPa_ROI_Frames_1-157.xlsx	23.2821	3.28635	2.78565	1.042	22.1455	4.64545	2.70909	0.304545	3.14768	3.09763	1.02448	0.996613
03_RI_20_trap_re_active_1_Noah1_100kPa_ROI_Frames_1-123.xlsx	46.5205	24.1138	3.93421	2.82939	45.805	28.405	3.68	1.28	3.83989	3.82439	1.36971	1.30291
03_RI_20_trap_re_active_2_Noah1_100kPa_ROI_Frames_1-151.xlsx	55.6062	28.9509	4.30067	3.10109	56.8	31.7769	4.13077	1.38077	4.0183	4.03954	1.45877	1.41846
03_RI_20_trap_re_relaxed_1_Noah1_100kPa_ROI_Frames_1-123.xlsx	28.9499	10.0714	3.10566	1.82969	29.9048	10.8524	3.08095	0.671429	3.36557	3.39802	1.13323	1.12524
03_RI_20_trap_re_relaxed_2_Noah1_100kPa_ROI_Frames_1-122.xlsx	27.6649	9.99819	3.03498	1.81975	28.335	10.82	2.99	0.675	3.32016	3.3441	1.1102	1.09527
04_OT_11_trap_re_active_1_Noah1_80kpa_ROI_Frames_1-113.xlsx	17.3353	8.10968	2.40245	1.62732	16.6875	13.4625	2.23125	0.71875	2.85275	2.81466	0.876488	0.802562
04_OT_11_trap_re_active_2_Noah1_80kpa_ROI_Frames_1-144.xlsx	18.834	7.48404	2.49928	1.55903	18.4667	10.7381	2.38095	0.647619	2.93567	2.91597	0.916002	0.867501
04_OT_11_trap_re_relaxed_1_Noah1_80kpa_ROI_Frames_1-148.xlsx	15.89	7.13375	2.29778	1.5091	14.5048	10.1571	2.07143	0.661905	2.76569	2.67448	0.831946	0.728239
04_OT_11_trap_re_relaxed_2_Noah1_80kpa_ROI_Frames_1-134.xlsx	16.4162	5.66768	2.33527	1.32987	15.29	9.53	2.165	0.57	2.79827	2.7272	0.848126	0.77242
05_WA_27_trap_re_active_1_Noah1_180kPa_ROI_Frames_1-121.xlsx	51.7028	19.4938	4.15001	2.54404	52.74	20.495	4.09	0.915	3.94551	3.96537	1.42311	1.40854
05_WA_27_trap_re_active_2_Noah1_180kPa_ROI_Frames_1-129.xlsx	57.2746	27.3411	4.3688	3.01655	60.1636	33.5273	4.31818	1.15	4.04786	4.09707	1.47449	1.46283
05_WA_27_trap_re_relaxed_1_Noah1_180kPa_ROI_Frames_1-125.xlsx	43.1665	10.1509	3.7922	1.83471	44.045	13.995	3.765	0.72	3.76506	3.78521	1.33295	1.32575
05_WA_27_trap_re_relaxed_2_Noah1_180kPa_ROI_Frames_1-121.xlsx	41.1904	9.46677	3.70287	1.75595	40.035	12.795	3.635	0.715	3.7182	3.68975	1.30911	1.29061
06_FI_09_trap_re_active_1_Noah1_120kPA_ROI_Frames_1-114.xlsx	68.4871	21.6998	4.76542	2.68591	71.9579	23.3	4.76842	0.942105	4.22665	4.27608	1.56139	1.56202
06_FI_09_trap_re_active_2_Noah1_120kPA_ROI_Frames_1-130.xlsx	61.8436	23.7767	4.53311	2.81459	64.9773	26.8045	4.50455	1.1	4.12461	4.17404	1.51141	1.50509
06_FI_09_trap_re_relaxed_1_Noah1_150kPa_ROI_Frames_1-121.xlsx	39.4486	11.7204	3.62546	1.96574	38.82	15.16	3.47	0.7	3.675	3.65894	1.28798	1.24415
06_FI_09_trap_re_relaxed_2_Noah1_150kPa_ROI_Frames_1-133.xlsx	41.7693	12.7982	3.73043	2.05999	43.1	15.3826	3.73913	0.665217	3.73216	3.76352	1.31652	1.31885
07_NA_18_trap_re_active_1_Noah1_100kPa_ROI_Frames_1-121.xlsx	48.6565	17.0907	4.02117	2.3793	50.72	17.05	4.015	0.785	3.88478	3.92632	1.39157	1.39004
07_NA_18_trap_re_active_2_Noah1_100kPa_ROI_Frames_1-123.xlsx	42.4255	12.3865	3.75805	2.00744	43.8095	13.5952	3.72857	0.557143	3.74775	3.77985	1.3239	1.31603
07_NA_18_trap_re_relaxed_2_Noah1_100kPa_ROI_Frames_1-125.xlsx	34.4564	12.5094	3.38759	2.03714	36.4095	13.0619	3.45238	0.614286	3.53969	3.59483	1.22012	1.23906
08_HA_29_trap_re_active_1_Noah1_100kPa_ROI_Frames_1-130.xlsx	49.647	18.7256	4.06508	2.49219	51.7409	18.2636	4.05455	0.85	3.90494	3.94625	1.40243	1.39984
08_HA_29_trap_re_active_2_Noah1_100kPa_ROI_Frames_1-125.xlsx	66.7743	23.8021	4.71699	2.81578	68.7333	22.5714	4.70476	0.895238	4.20132	4.23023	1.55117	1.54858
08_HA_29_trap_re_relaxed_1_Noah1_100kPa_ROI_Frames_1-133.xlsx	35.5062	13.3069	3.43967	2.10474	36.9773	12.5818	3.42727	0.713636	3.56971	3.6103	1.23537	1.23176
08_HA_29_trap_re_relaxed_2_Noah1_100kPa_ROI_Frames_1-124.xlsx	33.605	11.4101	3.34344	1.94681	35	10.481	3.34762	0.604762	3.51467	3.55535	1.207	1.20825
09_ZE_06_trap_re_active_1_Noah1_100kPa_ROI_Frames_1-149.xlsx	58.2646	23.1289	4.40607	2.77586	61.372	21.976	4.428	0.88	4.06499	4.11695	1.48298	1.48795
09_ZE_06_trap_re_active_2_Noah1_100kPa_ROI_Frames_1-133.xlsx	42.7166	16.467	3.77201	2.33885	45.4318	18.2955	3.78636	0.886364	3.75459	3.81621	1.32761	1.33141
09_ZE_06_trap_re_relaxed_1_Noah1_100kPa_ROI_Frames_1-123.xlsx	31.2293	7.96021	3.22621	1.62617	35.13	6.615	3.405	0.335	3.44136	3.55906	1.17131	1.22524
09_ZE_06_trap_re_relaxed_2_Noah1_100kPa_ROI_Frames_1-126.xlsx	30.4085	8.42683	3.18338	1.67505	33.681	7.94762	3.3381	0.37619	3.41472	3.51693	1.15794	1.2054
10_KO_24_trap_re_active_1_Noah1_80kpa_ROI_Frames_1-153.xlsx	17.6581	9.04191	2.42509	1.73211	15.75	13.8636	2.15	0.759091	2.87119	2.75684	0.885867	0.765468
10_KO_24_trap_re_active_2_Noah1_80kpa_ROI_Frames_1-148.xlsx	23.7454	13.9915	2.81231	2.15727	23.2429	17.8952	2.60476	0.947619	3.16739	3.146	1.03401	0.957341
10_KO_24_trap_re_relaxed_1_Noah1_80kpa_ROI_Frames_1-140.xlsx	20.0866	11.8485	2.57224	1.95957	19.37	22.2	2.31	0.935	3.00006	2.96373	0.944776	0.837248
10_KO_24_trap_re_relaxed_2_Noah1_80kpa_ROI_Frames_1-141.xlsx	15.8765	5.4709	2.29993	1.34093	12.465	7.265	1.965	0.535	2.76484	2.52292	0.832877	0.675492
11_BE_19_trap_re_active_1_Noah1_80kpa_ROI_Frames_1-162.xlsx	23.0381	8.7053	2.76991	1.69841	23.7304	9.72174	2.73043	0.66087	3.13715	3.16676	1.01882	1.00446
11_BE_19_trap_re_active_2_Noah1_80kpa_ROI_Frames_1-141.xlsx	20.8697	7.57798	2.6358	1.58249	20.05	8.875	2.495	0.66	3.0383	2.99823	0.969186	0.914289
11_BE_19_trap_re_relaxed_1_Noah1_80kpa_ROI_Frames_1-132.xlsx	17.1778	5.04384	2.39248	1.28881	14.6579	7.06842	2.12105	0.589474	2.84362	2.68498	0.872331	0.751912
11_BE_19_trap_re_relaxed_2_Noah1_80kpa_ROI_Frames_1-142.xlsx	16.8989	4.50669	2.37291	1.22025	14.4905	6.6	2.11429	0.566667	2.82725	2.67349	0.864117	0.748717
12_MI_01_trap_re_active_1_Noah1_80kPa_ROI_Frames_1-148.xlsx	28.5741	16.6806	3.08085	2.34676	30.5762	24.1952	2.95238	1.14286	3.3525	3.42022	1.12521	1.08261
12_MI_01_trap_re_active_2_Noah1_80kPa_ROI_Frames_1-147.xlsx	29.8942	21.5348	3.15119	2.65897	35.281	34.5	3.08095	1.45714	3.39766	3.56334	1.14778	1.12524
12_MI_01_trap_re_relaxed_1_Noah1_80kPa_ROI_Frames_1-146.xlsx	21.9192	10.9918	2.70168	1.90991	22.6905	16.0333	2.60476	0.866667	3.08736	3.12195	0.993875	0.957341
12_MI_01_trap_re_relaxed_2_Noah1_80kPa_ROI_Frames_1-148.xlsx	25.4437	12.2287	2.91093	2.01349	30.0524	24.6095	2.97619	1.00476	3.23647	3.40294	1.06847	1.09064
13_GO_04_trap_re_active_1_Noah1_100kPa_ROI_Frames_1-116.xlsx	47.1953	24.5551	3.96469	2.85872	47.7526	30.1316	3.78947	1.25263	3.85429	3.86603	1.37743	1.33223
13_GO_04_trap_re_active_2_Noah1_100kPa_ROI_Frames_1-127.xlsx	48.3512	25.0452	4.01145	2.88332	48.0048	27.5857	3.80476	1.18571	3.87849	3.8713	1.38915	1.33625
13_GO_04_trap_re_relaxed_1_Noah1_100kPa_ROI_Frames_1-121.xlsx	34.2123	14.4675	3.37649	2.19327	37.54	20.905	3.43	0.845	3.53258	3.62541	1.21684	1.23256
13_GO_04_trap_re_relaxed_2_Noah1_100kPa_ROI_Frames_1-119.xlsx	29.3128	10.5897	3.12532	1.87633	30.97	14.92	3.14	0.68	3.37802	3.43302	1.13954	1.14422
14_ST_30_trap_re_active_1_Noah1_100kPa_ROI_Frames_1-140.xlsx	28.5443	19.7595	3.08019	2.55683	28.415	30.015	2.685	1.48	3.35146	3.34692	1.12499	0.987681
14_ST_30_trap_re_active_2_Noah1_100kPa_ROI_Frames_1-139.xlsx	28.6736	17.5284	3.08844	2.41027	27.61	22.87	2.765	1.205	3.35598	3.31818	1.12767	1.01704
14_ST_30_trap_re_relaxed_1_Noah1_100kPa_ROI_Frames_1-146.xlsx	27.0544	16.1661	2.99823	2.30835	25.2667	21.1095	2.65238	1.15714	3.29785	3.22949	1.09802	0.975458
14_ST_30_trap_re_relaxed_2_Noah1_100kPa_ROI_Frames_1-141.xlsx	25.1831	14.9206	2.89486	2.2241	23.31	23.145	2.515	1.195	3.22617	3.14888	1.06294	0.922273
15_KO_26_trap_re_active_1_Noah1_100kPa_ROI_Frames_1-121.xlsx	31.2048	13.4932	3.22384	2.11825	32.56	15.035	3.205	0.76	3.44057	3.48308	1.17057	1.16471
15_KO_26_trap_re_active_2_Noah1_100kPa_ROI_Frames_1-117.xlsx	40.753	14.4488	3.68521	2.19348	42.035	13.57	3.67	0.745	3.70753	3.7385	1.30433	1.30019
15_KO_26_trap_re_relaxed_1_Noah1_100kPa_ROI_Frames_1-120.xlsx	33.2554	9.64422	3.32892	1.79241	35.79	8.63	3.42	0.49	3.50422	3.57767	1.20265	1.22964
15_KO_26_trap_re_relaxed_2_Noah1_100kPa_ROI_Frames_1-120.xlsx	39.098	13.861	3.60892	2.14883	40.435	12.975	3.605	0.715	3.66607	3.6997	1.28341	1.28232
16_KE_27_trap_re_active_1_Noah1_100kPa_ROI_Frames_1-140.xlsx	32.5212	17.104	3.29019	2.38704	32.795	19.885	3.105	1.125	3.48189	3.49028	1.19095	1.13301
16_KE_27_trap_re_active_2_Noah1_100kPa_ROI_Frames_1-116.xlsx	40.8895	19.3006	3.68675	2.53497	42.3059	20.7059	3.55294	1.07059	3.71087	3.74493	1.30475	1.26778
16_KE_27_trap_re_relaxed_1_Noah1_100kPa_ROI_Frames_1-140.xlsx	25.7169	8.809	2.92663	1.70788	24.97	10.825	2.795	0.69	3.24715	3.21768	1.07385	1.02783
16_KE_27_trap_re_relaxed_2_Noah1_100kPa_ROI_Frames_1-137.xlsx	26.5808	10.6898	2.97553	1.8822	26.225	13.43	2.845	0.815	3.28019	3.26671	1.09042	1.04556
17_TH_22_trap_re_active_1_Noah1_100kPa_ROI_Frames_1-139.xlsx	31.5122	17.1271	3.23068	2.36815	33.37	22.415	3.13	1.07	3.45038	3.50766	1.17269	1.14103
17_TH_22_trap_re_active_2_Noah1_100kPa_ROI_Frames_1-141.xlsx	27.8077	14.6935	3.04	2.19321	28.6	20.54	2.915	0.995	3.32531	3.35341	1.11186	1.06987
17_TH_22_trap_re_relaxed_1_Noah1_100kPa_ROI_Frames_1-124.xlsx	27.1651	13.8122	3.00682	2.13842	26.9222	15.9833	2.87222	0.861111	3.30193	3.29295	1.10088	1.05509
17_TH_22_trap_re_relaxed_2_Noah1_100kPa_ROI_Frames_1-136.xlsx	24.991	10.2086	2.88172	1.83052	24.6263	12.4789	2.74737	0.8	3.21852	3.20382	1.05839	1.01064
18_VO_05_trap_re_active_1_Noah1_100kPa_ROI_Frames_1-106.xlsx	48.6715	25.9369	4.02411	2.93787	48.3467	29.3067	3.75333	1.38667	3.88509	3.8784	1.3923	1.32264
18_VO_05_trap_re_active_2_Noah1_100kPa_ROI_Frames_1-110.xlsx	49.1574	26.2455	4.04243	2.95288	48.275	29.8875	3.79375	1.325	3.89503	3.87691	1.39685	1.33335
18_VO_05_trap_re_relaxed_1_Noah1_100kPa_ROI_Frames_1-110.xlsx	25.7382	11.6391	2.92655	1.96242	25.0562	14.7375	2.725	0.95	3.24797	3.22112	1.07382	1.00247
18_VO_05_trap_re_relaxed_2_Noah1_100kPa_ROI_Frames_1-105.xlsx	29.605	15.0333	3.13912	2.23327	29.38	17.8933	2.93333	1.03333	3.38794	3.38031	1.14394	1.07614
19_RI_18_trap_re_active_1_Noah1_40kPa_ROI_Frames_1-137.xlsx	14.7266	3.7702	2.21461	1.11364	15.42	4.02	2.245	0.305	2.68966	2.73567	0.795076	0.808706
19_RI_18_trap_re_active_2_Noah1_40kPa_ROI_Frames_1-134.xlsx	14.8096	4.62498	2.22093	1.23731	15.77	5.78	2.26	0.34	2.69528	2.75811	0.797927	0.815365
19_RI_18_trap_re_relaxed_1_Noah1_40kPa_ROI_Frames_1-112.xlsx	10.7778	2.95214	1.89403	0.978531	11.0188	4.275	1.86875	0.3125	2.37749	2.3996	0.638709	0.62527
19_RI_18_trap_re_relaxed_2_Noah1_40kPa_ROI_Frames_1-141.xlsx	11.4403	4.90074	1.95132	1.26997	12.44	10.495	1.955	0.53	2.43714	2.52092	0.668504	0.67039
20_WU_17_trap_re_active_1_Noah1_100kPa_ROI_Frames_1-116.xlsx	66.422	26.8602	4.7042	2.99047	70.8421	27.5632	4.76842	0.968421	4.19603	4.26045	1.54846	1.56202
20_WU_17_trap_re_active_2_Noah1_100kPa_ROI_Frames_1-117.xlsx	65.3532	22.8328	4.6648	2.75439	67.96	23.205	4.645	0.98	4.17981	4.21892	1.54004	1.53579
20_WU_17_trap_re_relaxed_1_Noah1_100kPa_ROI_Frames_1-177.xlsx	26.6785	6.77819	2.98173	1.49641	28.3267	7.77	3.03	0.54	3.28386	3.3438	1.0925	1.10856
20_WU_17_trap_re_relaxed_2_Noah1_100kPa_ROI_Frames_1-139.xlsx	27.7465	8.439	3.04042	1.66909	29.5565	9.67391	3.08696	0.578261	3.32311	3.3863	1.112	1.12719
21_TI_19_trap_re_active_1_Noah1_ROI_Frames_1-117.xlsx	92.5369	23.2474	5.54876	2.77714	104.33	18.64	5.87	0.515	4.52761	4.64756	1.71357	1.76985
21_TI_19_trap_re_active_2_Noah1_ROI_Frames_1-120.xlsx	112.03	29.2749	6.08089	3.068	120.565	26.38	6.28	0.69	4.71877	4.79219	1.80515	1.83737
21_TI_19_trap_re_relaxed_1_Noah1_120kPa_ROI_Frames_1-115.xlsx	38.0755	10.9967	3.5609	1.90977	42.295	10.745	3.715	0.49	3.63957	3.74467	1.27001	1.31238
21_TI_19_trap_re_relaxed_2_Noah1_120kPa_ROI_Frames_1-131.xlsx	35.6577	10.2272	3.44632	1.84096	38.5864	9.42273	3.54091	0.509091	3.57397	3.6529	1.23731	1.26438
22_TA_23_trap_re_active_1_Noah1_120kPa_ROI_Frames_1-111.xlsx	50.4982	20.9728	4.10011	2.64204	51.575	23.0312	4.01875	0.9875	3.92194	3.94304	1.41101	1.39097
22_TA_23_trap_re_active_2_Noah1_120kPa_ROI_Frames_1-129.xlsx	43.2437	20.1849	3.79526	2.59148	42.3474	22.5737	3.57895	1.10526	3.76685	3.74591	1.33375	1.27507
22_TA_23_trap_re_relaxed_1_Noah1_120kPa_ROI_Frames_1-118.xlsx	32.1762	10.7461	3.27221	1.87125	31.5647	12.7	3.16471	0.711765	3.47123	3.45204	1.18546	1.15206
22_TA_23_trap_re_relaxed_2_Noah1_120kPa_ROI_Frames_1-98.xlsx	31.5259	8.81087	3.23992	1.69341	30.4214	12.2143	3.10714	0.614286	3.45081	3.41515	1.17555	1.1337
23_EH_17_trap_re_active_1_Noah1_80kPa_ROI_Frames_1-132.xlsx	23.3756	14.2611	2.79009	2.17539	24.3053	20.2316	2.63158	1.04737	3.15169	3.19069	1.02607	0.967584
23_EH_17_trap_re_active_2_Noah1_80kPa_ROI_Frames_1-122.xlsx	22.62	11.0117	2.74361	1.90854	23.7556	14.8222	2.68333	0.8	3.11884	3.16782	1.00928	0.98706
23_EH_17_trap_re_relaxed_1_Noah1_80kPa_ROI_Frames_1-112.xlsx	21.3417	9.20848	2.6644	1.73823	22.2	15.2938	2.6	0.73125	3.06066	3.10009	0.97998	0.955511
23_EH_17_trap_re_relaxed_2_Noah1_80kPa_ROI_Frames_1-111.xlsx	21.3362	8.77587	2.66441	1.69966	21.9188	12.5625	2.59375	0.7125	3.06041	3.08734	0.979984	0.953105
24_SA_13_trap_re_active_1_Noah1_80kPa_ROI_Frames_1-120.xlsx	17.8201	7.28857	2.43547	1.5551	18.2294	8.77059	2.4	0.570588	2.88033	2.90304	0.890138	0.875469
24_SA_13_trap_re_active_2_Noah1_80kPa_ROI_Frames_1-139.xlsx	17.122	7.12389	2.38709	1.53631	17.14	7.955	2.325	0.545	2.84037	2.84141	0.870075	0.84372
24_SA_13_trap_re_relaxed_1_Noah1_80kPa_ROI_Frames_1-120.xlsx	13.1527	5.40892	2.09313	1.33883	10.9235	6.04118	1.8	0.629412	2.57663	2.39092	0.738661	0.587787
24_SA_13_trap_re_relaxed_2_Noah1_80kPa_ROI_Frames_1-49.xlsx	15.0134	6.35183	2.23615	1.44908	13.4714	7.68571	2	0.671429	2.70894	2.60057	0.804756	0.693147
25_HA_14_trap_re_active_1_Noah1_120kPa_ROI_Frames_1-139.xlsx	45.1364	19.3554	3.87736	2.53916	46.965	18.905	3.845	0.92	3.80969	3.8494	1.35515	1.34677
25_HA_14_trap_re_active_2_Noah1_120kPa_ROI_Frames_1-108.xlsx	34.3057	13.2638	3.37878	2.09287	34.4625	14	3.3	0.725	3.53531	3.53987	1.21751	1.19392
25_HA_14_trap_re_relaxed_1_Noah1_120kPa_ROI_Frames_1-190.xlsx	36.9289	15.7998	3.50616	2.2872	37.337	17.9889	3.43333	0.874074	3.609	3.61999	1.25452	1.23353
25_HA_14_trap_re_relaxed_2_Noah1_120kPa_ROI_Frames_1-141.xlsx	32.4134	11.7439	3.28557	1.97399	32.2238	13.3429	3.16667	0.790476	3.47857	3.47271	1.18954	1.15268
26_KR_15_trap_re_active_1_Noah1_80kPa_ROI_Frames_1-120.xlsx	25.3048	11.4015	2.90112	1.94125	26.285	13.335	2.86	0.765	3.231	3.269	1.0651	1.05082
26_KR_15_trap_re_active_2_Noah1_80kPa_ROI_Frames_1-121.xlsx	24.5392	10.1194	2.85789	1.83157	25.075	11.325	2.795	0.72	3.20027	3.22187	1.05008	1.02783
26_KR_15_trap_re_relaxed_1_Noah1_80kPa_ROI_Frames_1-120.xlsx	23.505	8.66228	2.79843	1.69628	24.81	9.265	2.81	0.59	3.15721	3.21125	1.02906	1.03318
26_KR_15_trap_re_relaxed_2_Noah1_80kPa_ROI_Frames_1-120.xlsx	22.9486	8.7712	2.76514	1.70587	23.67	9.7	2.725	0.635	3.13326	3.16421	1.01709	1.00247
27_SC_30_trap_re_active_1_Noah1_80kPa_ROI_Frames_1-134.xlsx	28.3243	9.267	3.07177	1.75614	30.0474	8.31579	3.13684	0.457895	3.34372	3.40278	1.12226	1.14322
27_SC_30_trap_re_active_2_Noah1_80kPa_ROI_Frames_1-133.xlsx	31.6508	11.2256	3.24642	1.93168	33.4368	11.3474	3.29474	0.505263	3.45476	3.50966	1.17755	1.19233
27_SC_30_trap_re_relaxed_1_Noah1_80kPa_ROI_Frames_1-122.xlsx	23.6031	5.50551	2.80372	1.34509	25.4722	5.17222	2.89444	0.3	3.16138	3.23759	1.03095	1.06279
27_SC_30_trap_re_relaxed_2_Noah1_80kPa_ROI_Frames_1-138.xlsx	23.9709	4.86637	2.82641	1.27195	26.325	3.95	2.95	0.22	3.17684	3.27052	1.03901	1.08181
28_LE_21_trap_re_active_1_Lennart1_120kPa_ROI_Frames_1-122.xlsx	76.6762	17.3099	5.05286	2.40016	79.4667	19.0333	5.1	0.677778	4.33959	4.37534	1.61995	1.62924
28_LE_21_trap_re_active_2_Lennart1_160kPa_ROI_Frames_1-122.xlsx	46.5746	15.1983	3.93851	2.24519	46.0412	16.5294	3.82353	0.835294	3.84106	3.82954	1.3708	1.34117
28_LE_21_trap_re_relaxed_1_Lennart1_120kPa_ROI_Frames_1-122.xlsx	35.9872	20.6075	3.46227	2.61132	36.1722	26.1333	3.25	1.22778	3.58316	3.58829	1.24192	1.17865
28_LE_21_trap_re_relaxed_2_Lennart1_120kPa_ROI_Frames_1-116.xlsx	34.4799	14.1907	3.38834	2.17231	33.7059	17.4529	3.25294	0.882353	3.54038	3.51767	1.22034	1.17956
29_SC_14_trap_re_active_1_Lennart1_150kPa_ROI_Frames_1-127.xlsx	68.3332	20.7406	4.77176	2.62904	68.9762	18.7048	4.74762	0.666667	4.2244	4.23376	1.56272	1.55764
29_SC_14_trap_re_active_2_Lennart1_150kPa_ROI_Frames_1-135.xlsx	59.7711	21.0834	4.46344	2.65055	59.7043	20.9217	4.37391	0.821739	4.09052	4.0894	1.49592	1.47566
29_SC_14_trap_re_relaxed_1_Lennart1_150kPa_ROI_Frames_1-122.xlsx	46.2421	19.0886	3.924	2.51781	49.115	27.23	3.925	0.975	3.83389	3.89416	1.36711	1.36737
29_SC_14_trap_re_relaxed_2_Lennart1_150kPa_ROI_Frames_1-131.xlsx	56.0237	17.2678	4.32106	2.39697	57.9182	14.7364	4.35	0.55	4.02577	4.05903	1.4635	1.47018
30_FL_22_trap_re_active_1_Lennart1_150kPa_ROI_Frames_1-132.xlsx	58.8897	15.5589	4.42811	2.27712	58.5727	14.1	4.36818	0.631818	4.07567	4.07027	1.48797	1.47435
30_FL_22_trap_re_active_2_Lennart1_150kPa_ROI_Frames_1-127.xlsx	49.657	17.2361	4.06584	2.38503	51.1095	20.0143	4.06667	0.704762	3.90514	3.93397	1.40262	1.40282
30_FL_22_trap_re_relaxed_1_Lennart1_100kPa_ROI_Frames_1-119.xlsx	30.6838	6.70076	3.19786	1.4921	32.695	6.045	3.29	0.345	3.42374	3.48722	1.16248	1.19089
30_FL_22_trap_re_relaxed_2_Lennart1_100kPa_ROI_Frames_1-124.xlsx	28.0461	3.09199	3.05719	1.00248	29.3571	3.61429	3.12381	0.2	3.33385	3.37954	1.1175	1.13905
31_CE_18_trap_re_active_1_Lennart1_160kPa_ROI_Frames_1-119.xlsx	48.5201	20.7939	4.01967	2.63043	50.5	23.1706	3.92941	1.16471	3.88198	3.92197	1.3912	1.36849
31_CE_18_trap_re_active_2_Lennart1_160kPa_ROI_Frames_1-120.xlsx	55.9298	25.7588	4.31565	2.92853	57.7471	26.7412	4.23529	1.19412	4.0241	4.05607	1.46225	1.44345
31_CE_18_trap_re_relaxed_1_Lennart1_120kPa_ROI_Frames_1-122.xlsx	28.8423	13.0032	3.09943	2.07659	26.1353	17.2235	2.74118	1.11765	3.36184	3.26329	1.13122	1.00839
31_CE_18_trap_re_relaxed_2_Lennart1_120kPa_ROI_Frames_1-120.xlsx	29.4391	12.365	3.13126	2.02355	28.2588	15.6294	2.87647	1.02941	3.38232	3.34141	1.14143	1.05656
32_FE_12_trap_re_active_1_Lennart1_150kPa_ROI_Frames_1-127.xlsx	67.419	18.6209	4.73823	2.4885	68.6762	16.2286	4.7381	0.585714	4.21093	4.2294	1.55566	1.55564
32_FE_12_trap_re_active_2_Lennart1_150kPa_ROI_Frames_1-121.xlsx	61.3389	16.0817	4.52095	2.31461	62.015	13.645	4.525	0.515	4.11641	4.12738	1.50872	1.50962
32_FE_12_trap_re_relaxed_1_Lennart1_120kPa_ROI_Frames_1-125.xlsx	36.6456	8.44549	3.49471	1.67672	38.8952	6.48571	3.55238	0.314286	3.60129	3.66087	1.25125	1.26762
33_VO_09_trap_re_active_1_Lennart1_120kPa_ROI_Frames_1-141.xlsx	32.9963	8.39093	3.31597	1.67009	33.415	9.43	3.29	0.52	3.49639	3.509	1.19875	1.19089
33_VO_09_trap_re_active_2_Lennart1_120kPa_ROI_Frames_1-141.xlsx	34.3407	11.4461	3.383	1.95228	34.16	11.935	3.325	0.615	3.53633	3.53106	1.21876	1.20147
33_VO_09_trap_re_relaxed_1_Lennart1_100kPa_ROI_Frames_1-129.xlsx	23.8004	8.32862	2.81629	1.66302	21.5889	10.2167	2.62778	0.611111	3.1697	3.07218	1.03542	0.966139
33_VO_09_trap_re_relaxed_2_Lennart1_100kPa_ROI_Frames_1-140.xlsx	25.3995	8.48438	2.9095	1.68043	24.19	9.99	2.77	0.585	3.23473	3.18594	1.06798	1.01885
34_TH_12_trap_re_active_1_Lennart1_ROI_Frames_1-145.xlsx	79.6174	14.994	5.15018	2.22457	76.516	20.332	4.988	0.748	4.37723	4.3375	1.63903	1.60704
34_TH_12_trap_re_active_2_Lennart1_ROI_Frames_1-171.xlsx	82.8373	18.5204	5.25446	2.48239	83.6414	22.5552	5.21379	0.817241	4.41688	4.42654	1.65908	1.65131
34_TH_12_trap_re_relaxed_1_Lennart1_120kPa_ROI_Frames_1-127.xlsx	39.748	10.548	3.63802	1.87124	40.7905	10.0429	3.64762	0.561905	3.68256	3.70845	1.29144	1.29407
34_TH_12_trap_re_relaxed_2_Lennart1_120kPa_ROI_Frames_1-120.xlsx	33.3022	5.57727	3.33107	1.35075	34.175	8.265	3.315	0.52	3.50562	3.53149	1.20329	1.19846
35_SA_24_trap_re_active_1_Lennart1_ROI_Frames_1-151.xlsx	117.032	35.4793	6.24472	3.43819	120.976	29.332	6.308	0.748	4.76245	4.79559	1.83174	1.84182
35_SA_24_trap_re_active_2_Lennart1_ROI_Frames_1-144.xlsx	102.131	30.4092	5.83403	3.17889	106.692	26.2125	5.92083	0.725	4.62626	4.66994	1.76371	1.77848
35_SA_24_trap_re_relaxed_1_Lennart1_120kPa_ROI_Frames_1-160.xlsx	57.7487	10.8623	4.38632	1.90137	57.437	9.68519	4.35926	0.377778	4.0561	4.05069	1.47849	1.4723
35_SA_24_trap_re_relaxed_2_Lennart1_120kPa_ROI_Frames_1-156.xlsx	56.14	11.1186	4.32518	1.92403	55.8577	10.1115	4.3	0.357692	4.02785	4.02281	1.46445	1.45862
36_DU_05_trap_re_active_1_Lennart1_150kPa_ROI_Frames_1-143.xlsx	51.6531	16.3516	4.14831	2.33415	52.3381	14.9238	4.11905	0.628571	3.94455	3.95772	1.4227	1.41562
36_DU_05_trap_re_active_2_Lennart1_150kPa_ROI_Frames_1-137.xlsx	51.3762	17.2811	4.13683	2.39692	52.21	16.555	4.11	0.67	3.93918	3.95527	1.41993	1.41342
36_DU_05_trap_re_relaxed_1_Lennart1_120kPa_ROI_Frames_1-153.xlsx	33.0553	10.2065	3.31919	1.84283	33.0591	11.0682	3.27727	0.609091	3.49818	3.4983	1.19972	1.18701
36_DU_05_trap_re_relaxed_2_Lennart1_120kPa_ROI_Frames_1-138.xlsx	44.14	13.5375	3.83475	2.12242	45.2696	11.3043	3.84783	0.486957	3.78737	3.81263	1.3441	1.34751
37_BA_26_trap_re_active_1_Lennart1_200kPa_ROI_Frames_1-151.xlsx	49.5986	15.2207	4.06527	2.23715	48.772	17.944	3.952	0.76	3.90396	3.88716	1.40248	1.37422
37_BA_26_trap_re_active_2_Lennart1_200kPa_ROI_Frames_1-135.xlsx	53.1154	14.8373	4.20731	2.21894	54.3304	16.8913	4.1913	0.726087	3.97247	3.99508	1.43682	1.43301
37_BA_26_trap_re_relaxed_1_Lennart1_120kPa_ROI_Frames_1-142.xlsx	37.0405	11.8366	3.51327	1.98382	39.7125	11.4375	3.58333	0.625	3.61201	3.68167	1.25655	1.27629
37_BA_26_trap_re_relaxed_2_Lennart1_120kPa_ROI_Frames_1-121.xlsx	33.4424	7.54129	3.33842	1.58125	36.68	7.595	3.47	0.355	3.50983	3.60223	1.2055	1.24415
38_KO_06_trap_re_active_1_Lennart1_200kPa_ROI_Frames_1-141.xlsx	70.1158	19.4924	4.83394	2.54815	72.6583	15.75	4.89167	0.529167	4.25015	4.28577	1.57566	1.58753
38_KO_06_trap_re_active_2_Lennart1_200kPa_ROI_Frames_1-133.xlsx	63.3735	21.4082	4.59576	2.67003	61.9955	21.0227	4.48636	0.795455	4.14905	4.12706	1.52513	1.50104
38_KO_06_trap_re_relaxed_1_Lennart1_120kPa_ROI_Frames_1-120.xlsx	43.2524	11.0147	3.79567	1.91443	44.855	7.885	3.855	0.335	3.76705	3.80344	1.33386	1.34937
38_KO_06_trap_re_relaxed_2_Lennart1_120kPa_ROI_Frames_1-128.xlsx	50.8566	12.7621	4.11552	2.06229	50.395	10.285	4.07	0.45	3.92901	3.91989	1.41477	1.40364
39_KÖ_14_trap_re_active_1_Lennart1_100kPa_ROI_Frames_1-121.xlsx	45.4315	20.6192	3.88977	2.62105	48.3	21.24	3.865	1.05	3.81621	3.87743	1.35835	1.35196
39_KÖ_14_trap_re_active_2_Lennart1_200kPa_ROI_Frames_1-137.xlsx	47.6176	8.97617	3.9814	1.71945	46.5043	10.8478	3.9087	0.469565	3.8632	3.83955	1.38163	1.3632
39_KÖ_14_trap_re_relaxed_1_Lennart1_120kPa_ROI_Frames_1-139.xlsx	32.9902	16.3612	3.31319	2.32995	32.53	17.435	3.165	0.88	3.49621	3.48216	1.19791	1.15215
39_KÖ_14_trap_re_relaxed_2_Lennart1_100kPa_ROI_Frames_1-123.xlsx	21.5188	7.02109	2.67787	1.52354	19.94	9.665	2.455	0.765	3.06893	2.99273	0.985023	0.898127
40_AR_29_trap_re_active_1_Lennart1_200kPa_ROI_Frames_1-124.xlsx	77.4947	22.6368	5.08055	2.74636	79.8278	20.6389	5.08333	0.838889	4.35021	4.37987	1.62542	1.62597
40_AR_29_trap_re_active_2_Lennart1_200kPa_ROI_Frames_1-131.xlsx	71.9394	21.2	4.89463	2.65755	75.1684	18.6368	4.94211	0.815789	4.27582	4.31973	1.58814	1.59779
40_AR_29_trap_re_relaxed_1_Lennart1_160kPa_ROI_Frames_1-139.xlsx	38.0736	8.78599	3.56196	1.70516	38.37	12.12	3.5	0.725	3.63952	3.64728	1.27031	1.25276
40_AR_29_trap_re_relaxed_2_Lennart1_160kPa_ROI_Frames_1-140.xlsx	38.9937	9.53139	3.60486	1.77764	39.675	11.655	3.585	0.64	3.6634	3.68072	1.28228	1.27676
41_AR_29_trap_re_active_1_Lennart1_150kPa_ROI_Frames_1-137.xlsx	63.5913	19.1501	4.60227	2.52626	65.475	17.365	4.6	0.785	4.15248	4.18167	1.52655	1.52606
41_AR_29_trap_re_active_2_Lennart1_150kPa_ROI_Frames_1-140.xlsx	61.5809	19.853	4.52898	2.57179	64.44	18.235	4.56	0.825	4.12035	4.16573	1.5105	1.51732
41_AR_29_trap_re_relaxed_1_Lennart1_120kPa_ROI_Frames_1-139.xlsx	49.2702	16.173	4.05214	2.3211	50.83	15.165	4.035	0.79	3.89732	3.92849	1.39924	1.39501
41_AR_29_trap_re_relaxed_2_Lennart1_140kPa_ROI_Frames_1-141.xlsx	40.5403	14.2696	3.66728	2.16727	42.865	15.95	3.675	0.805	3.7023	3.75806	1.29945	1.30155
42_TO_30_trap_re_active_1_Lennart1_200kPa_ROI_Frames_1-136.xlsx	65.0827	21.9631	4.65717	2.70515	67.73	19.65	4.705	0.735	4.17566	4.21553	1.53841	1.54863
42_TO_30_trap_re_active_2_Lennart1_200kPa_ROI_Frames_1-129.xlsx	63.0881	19.6781	4.58494	2.55892	65.9421	18.6842	4.64737	0.7	4.14453	4.18878	1.52278	1.5363
42_TO_30_trap_re_relaxed_1_Lennart1_120kPa_ROI_Frames_1-139.xlsx	33.7428	7.50584	3.35316	1.57844	34.7	7.38	3.38	0.36	3.51877	3.54674	1.2099	1.21788
42_TO_30_trap_re_relaxed_2_Lennart1_120kPa_ROI_Frames_1-141.xlsx	50.1854	15.8836	4.08883	2.29989	51.145	13.815	4.075	0.61	3.91572	3.93466	1.40826	1.40487
43_KR_10_L1_trap_re_relaxed_1_Lennart1_120kPa_ROI_Frames_1-127.xlsx	30.6368	8.53667	3.19343	1.67065	34.4783	18.0391	3.26087	0.9	3.4222	3.54033	1.1611	1.18199
43_KR_10_L1_trap_re_relaxed_2_Lennart1_120kPa_ROI_Frames_1-141.xlsx	31.0708	5.65128	3.218	1.36937	32.7773	14.8091	3.20455	0.818182	3.43627	3.48974	1.16876	1.16457
43_KR_10_trap_re_active_1_Lennart1_150kPa_ROI_Frames_1-138.xlsx	37.749	14.3402	3.54552	2.17538	29.25	10.3667	3.05556	0.622222	3.63096	3.37588	1.26569	1.11696
43_KR_10_trap_re_active_2_Lennart1_120kPa_ROI_Frames_1-135.xlsx	33.8515	13.0886	3.35861	2.08655	30.91	6.98	3.185	0.4	3.52198	3.43108	1.21153	1.15845
44_SC_21_trap_re_active_1_lennart_1_100kPa_ROI_Frames_1-139.xlsx	22.9213	6.9608	2.76378	1.51615	19.42	9.145	2.46	0.6	3.13206	2.9663	1.0166	0.900161
44_SC_21_trap_re_active_2_lennart_1_100kPa_ROI_Frames_1-138.xlsx	23.3107	7.5036	2.78718	1.57584	20.69	9.49	2.545	0.635	3.14891	3.02965	1.02503	0.934131
44_SC_21_trap_re_relaxed_1_lennart_1_60kPa_ROI_Frames_1-156.xlsx	18.6853	7.80917	2.48253	1.56656	15.4818	10.3	2.11364	0.718182	2.92774	2.73967	0.909279	0.74841
44_SC_21_trap_re_relaxed_2_lennart_1_60kPa_ROI_Frames_1-135.xlsx	17.1115	5.51275	2.38778	1.35058	13.1579	6.73684	2.01053	0.6	2.83975	2.57702	0.870364	0.698397
45_ST_16_trap_re_active_1_lennart1_120kPa_ROI_Frames_1-119.xlsx	42.9525	14.3566	3.78265	2.18683	44.02	13.255	3.775	0.65	3.76009	3.78464	1.33042	1.3284
45_ST_16_trap_re_active_2_lennart1_120kPa_ROI_Frames_1-121.xlsx	34.1535	11.9885	3.37364	1.99649	34.185	13.545	3.285	0.73	3.53086	3.53179	1.21599	1.18937
45_ST_16_trap_re_relaxed_1_lennart1_120kPa_ROI_Frames_1-119.xlsx	35.1486	12.9071	3.4224	2.07183	35.03	13.925	3.335	0.755	3.55958	3.5562	1.23034	1.20447
45_ST_16_trap_re_relaxed_2_lennart1_120kPa_ROI_Frames_1-122.xlsx	32.3705	10.2582	3.28439	1.84672	30.75	11.155	3.15	0.645	3.47725	3.42589	1.18918	1.1474
46_SC_05_trap_re_active_1_Lennart1_120kPa_ROI_Frames_1-138.xlsx	41.9794	21.2863	3.74024	2.66299	43.145	22.6	3.64	1.05	3.73718	3.76457	1.31915	1.29198
46_SC_05_trap_re_active_2_Lennart1_150kPa_ROI_Frames_1-97.xlsx	40.2823	14.4993	3.66342	2.19344	41.1	16.5143	3.59286	0.857143	3.69591	3.71601	1.2984	1.27895
46_SC_05_trap_re_relaxed_1_Lennart1_100kPa_ROI_Frames_1-134.xlsx	25.1353	8.45491	2.89405	1.67528	25.7263	10.0105	2.83158	0.678947	3.22427	3.24751	1.06266	1.04083
46_SC_05_trap_re_relaxed_2_Lennart1_100kPa_ROI_Frames_1-139.xlsx	27.9705	11.25	3.05282	1.93487	28.73	12.245	2.98	0.745	3.33115	3.35794	1.11607	1.09192
47_LO_13_trap_re_active_1_120kPa_ROI_Frames_1-140.xlsx	34.7106	11.1484	3.40082	1.92231	35.53	11.67	3.405	0.535	3.54705	3.57038	1.22402	1.22524
47_LO_13_trap_re_active_2_120kPa_ROI_Frames_1-141.xlsx	37.0339	13.4103	3.51259	2.11214	38.03	13.33	3.51	0.6	3.61183	3.63838	1.25635	1.25562
47_LO_13_trap_re_relaxed_1_80kPa_ROI_Frames_1-140.xlsx	23.3479	6.90257	2.78903	1.51341	23.825	7	2.755	0.435	3.15051	3.17074	1.02569	1.01342
47_LO_13_trap_re_relaxed_2_Lennart1_80kPa_ROI_Frames_1-75.xlsx	29.3879	9.0443	3.12931	1.73486	29.8909	7.62727	3.12727	0.409091	3.38058	3.39755	1.14081	1.14016
48_BE_07_trap_re_active_1_Lennart1_250kPa_ROI_Frames_1-116.xlsx	82.7982	29.0058	5.25224	3.10276	88.5053	27.2789	5.36316	0.805263	4.41641	4.48306	1.65866	1.67955
48_BE_07_trap_re_active_2_Lennart1_200kPa_ROI_Frames_1-120.xlsx	68.5604	21.5402	4.77985	2.67788	71.49	18.71	4.82	0.705	4.22771	4.26956	1.56441	1.57277
48_BE_07_trap_re_relaxed_1_Lennart1_200kPa_ROI_Frames_1-119.xlsx	73.4717	21.2643	4.94795	2.66184	77.005	17.72	5.025	0.605	4.2969	4.34387	1.59897	1.61443
48_BE_07_trap_re_relaxed_2_Lennart1_200kPa_ROI_Frames_1-127.xlsx	80.424	22.5116	5.17718	2.73881	83.5571	18.6381	5.23333	0.661905	4.38731	4.42553	1.64426	1.65505
49_SM_09_trap_re_active_1_Lennart1_180kPa_ROI_Frames_1-121.xlsx	51.5451	18.8943	4.13805	2.50506	52.18	20.86	4.025	1.035	3.94246	3.9547	1.42023	1.39252
49_SM_09_trap_re_active_2_Lennart1_180kPa_ROI_Frames_1-121.xlsx	41.7484	13.9731	3.72993	2.14803	38.995	19.43	3.45	1.065	3.73166	3.66343	1.31639	1.23837
49_SM_09_trap_re_relaxed_1_Lennart1_200kPa_ROI_Frames_1-121.xlsx	78.2794	28.6011	5.10634	3.08682	81.955	26.46	5.13	1.02	4.36028	4.40617	1.63048	1.63511
49_SM_09_trap_re_relaxed_2_Lennart1_200kPa_ROI_Frames_1-123.xlsx	60.5389	22.543	4.49134	2.74047	62.6952	22.2048	4.4619	1.00476	4.10329	4.13829	1.50215	1.49558
50_PA_01_trap_re_active_1_Lennart1_120kPa_ROI_Frames_1-134.xlsx	28.4828	10.2684	3.08053	1.8446	23.6105	14.0263	2.64737	0.921053	3.3493	3.16169	1.1251	0.973566
50_PA_01_trap_re_active_2_Lennart1_120kPa_ROI_Frames_1-141.xlsx	32.4983	16.8749	3.29085	2.37069	27.67	20.495	2.86	1.11	3.48119	3.32035	1.19115	1.05082
50_PA_01_trap_re_relaxed_1_Lennart1_50kPa_ROI_Frames_1-141.xlsx	13.7903	6.24025	2.14352	1.44044	12.545	7.265	1.93	0.675	2.62397	2.52932	0.762451	0.65752
50_PA_01_trap_re_relaxed_2_Lennart1_50kPa_ROI_Frames_1-140.xlsx	21.2654	8.51411	2.66157	1.68048	19.475	10.355	2.435	0.78	3.05708	2.96913	0.978916	0.889947
51_MO_25_trap_re_active_1_Lennart1_120kPa_ROI_Frames_1-115.xlsx	38.8304	10.6687	3.59655	1.8832	40.6105	9.26842	3.64737	0.457895	3.6592	3.70403	1.27997	1.29401
51_MO_25_trap_re_active_2_Lennart1_120kPa_ROI_Frames_1-118.xlsx	30.3692	5.90057	3.18155	1.3965	29.925	7.22	3.12	0.405	3.41343	3.39869	1.15737	1.13783
51_MO_25_trap_re_relaxed_1_Lennart1_70kPa_ROI_Frames_1-126.xlsx	17.9946	3.35358	2.44878	1.04981	18.13	4.015	2.45	0.255	2.89007	2.89757	0.895592	0.896088
51_MO_25_trap_re_relaxed_2_Lennart1_70kPa_ROI_Frames_1-107.xlsx	19.8803	4.28831	2.57409	1.19347	20.4944	4.20556	2.58333	0.244444	2.98973	3.02015	0.945497	0.949081
52_RE_18_trap_re_active_1_Lennart1_70kPa_ROI_Frames_1-120.xlsx	21.0006	6.75834	2.64487	1.49818	21.5353	6.73529	2.61765	0.494118	3.04455	3.06969	0.972622	0.962276
52_RE_18_trap_re_active_2_Lennart1_70kPa_ROI_Frames_1-139.xlsx	21.4896	7.18156	2.67535	1.54443	21.92	7.07	2.66	0.49	3.06757	3.0874	0.984082	0.978326
52_RE_18_trap_re_relaxed_1_Lennart1_120kPa_ROI_Frames_1-137.xlsx	30.6113	8.25834	3.19401	1.65628	30.52	11.015	3.11	0.73	3.42137	3.41838	1.16128	1.13462
52_RE_18_trap_re_relaxed_2_Lennart1_120kPa_ROI_Frames_1-125.xlsx	31.987	10.177	3.2645	1.83647	32.2333	11.8667	3.21667	0.655556	3.46533	3.473	1.18311	1.16835
53_MO_17_trap_li_active_1_Lennart1_100kPa_ROI_Frames_1-138.xlsx	26.5332	7.38788	2.97341	1.56162	27.45	8.145	2.97	0.49	3.2784	3.31237	1.08971	1.08856
53_MO_17_trap_li_active_2_Lennart1_100kPa_ROI_Frames_1-126.xlsx	26.6696	9.27039	2.98122	1.7558	26.9222	10.0278	2.93889	0.622222	3.28352	3.29295	1.09233	1.07803
53_MO_17_trap_li_relaxed_1_Lennart1_100kPa_ROI_Frames_1-137.xlsx	24.6965	7.92956	2.86901	1.6239	24.19	9.025	2.78	0.535	3.20666	3.18594	1.05397	1.02245
53_MO_17_trap_li_relaxed_2_Lennart1_100kPa_ROI_Frames_1-141.xlsx	25.0352	6.21208	2.88835	1.43641	25.115	7.495	2.845	0.495	3.22028	3.22347	1.06069	1.04556
